# Supplementary material for: Assembly of Cell-Free Synthesized Ion Channel Molecules in Artificial Lipid Bilayer Observed by Atomic Force Microscopy
Source: Membranes (Basel). 2023 Oct 25;13(11):854. doi: 10.3390/membranes13110854 (PMC10673230; doi:10.3390/membranes13110854)
Supplement: Supplementary file 1 [file membranes-13-00854-s001.zip]

Archive with 1 entries (1 files):
- membranes-2587641-supplementary.pdf
